# Supplementary material for: The Bark of the Spruce Picea jezoensis Is a Rich Source of Stilbenes
Source: Metabolites. 2021 Oct 20;11(11):714. doi: 10.3390/metabo11110714 (PMC8625855; doi:10.3390/metabo11110714)
Supplement: Supplementary file 1 [file metabolites-11-00714-s001.zip]

Archive with 1 entries (1 files):
- metabolites-1426101-supplementary.pdf
